# Supplementary material for: The Glitazone Class of Drugs as Carbonic Anhydrase Inhibitors—A Spin-Off Discovery from Fragment Screening
Source: Molecules. 2021 May 18;26(10):3010. doi: 10.3390/molecules26103010 (PMC8158703; doi:10.3390/molecules26103010)
Supplement: Supplementary file 1 [file molecules-26-03010-s001.zip]

Archive with 1 entries (1 files):
- molecules-1203853-supplementary.pdf
